# Supplementary material for: Environment-dependent pleiotropic effects of mutations on the maximum growth rate r and carrying capacity K of population growth
Source: PLoS Biol. 2019 Jan 25;17(1):e3000121. doi: 10.1371/journal.pbio.3000121 (PMC6364931; doi:10.1371/journal.pbio.3000121)
Supplement: S2 Data — QTL, quantitative trait locus. (XLSX) [file pbio.3000121.s006.xlsx]

## Sheet: Data S2
S2 Data. The top 36 rQTLs and top 36 KQTLs in each of the nine environments
Trait1	SNP index2	Coordinate3	SNP index2	Coordinate3	SNP index2	Coordinate3	SNP index2	Coordinate3	SNP index2	Coordinate3	SNP index2	Coordinate3	SNP index2	Coordinate3	SNP index2	Coordinate3	SNP index2	Coordinate3	SNP index2	Coordinate3	SNP index2	Coordinate3	SNP index2	Coordinate3	SNP index2	Coordinate3	SNP index2	Coordinate3	SNP index2	Coordinate3	SNP index2	Coordinate3	SNP index2	Coordinate3	SNP index2	Coordinate3	SNP index2	Coordinate3	SNP index2	Coordinate3	SNP index2	Coordinate3	SNP index2	Coordinate3	SNP index2	Coordinate3	SNP index2	Coordinate3	SNP index2
hydroxyurea_r	4	chr1-32139	66	chr1-69951	228	chr1-185844	282	chr2-36383	986	chr2-620541	1509	chr3-213324	1613	chr3-258960	2131	chr4-393619	2662	chr4-957722	2684	chr4-977666	2971	chr4-1264122	3649	chr5-401320	3736	chr5-476003	3965	chr6-95326	4130	chr6-226946	4491	chr7-270608	4833	chr7-612075	4919	chr7-672419	5173	chr7-912431	6033	chr9-51147	6133	chr9-129937	6487	chr9-387908	6584	chr10-41268	7010	chr10-374406	7162
hydroxyurea_k	2	chr1-28529	62	chr1-69005	546	chr2-219635	793	chr2-450377	1044	chr2-663412	1236	chr2-785028	1355	chr3-68372	2270	chr4-592731	2793	chr4-1079258	3197	chr4-1431161	3696	chr5-455182	3789	chr5-522358	4131	chr6-227543	4158	chr6-245376	4851	chr7-619777	4985	chr7-743068	5651	chr8-235180	5711	chr8-280864	6065	chr9-80509	6505	chr9-398409	6886	chr10-277936	7347	chr10-722092	7385	chr11-29242	7570	chr11-183323	7845
NaCl_r	2	chr1-28529	64	chr1-69585	159	chr1-127875	825	chr2-472037	843	chr2-483653	986	chr2-620541	1621	chr3-262846	2139	chr4-404945	2239	chr4-553004	2884	chr4-1176149	3757	chr5-490942	4409	chr7-192701	4488	chr7-267759	5012	chr7-774717	5268	chr7-996328	6068	chr9-82900	6327	chr9-270856	6457	chr9-371952	7058	chr10-409727	7326	chr10-707913	7356	chr11-5583	7901	chr11-472789	8074	chr11-599407	8269	chr12-111092	9195
NaCl_k	69	chr1-70686	883	chr2-503402	1545	chr3-225343	1635	chr3-272954	2230	chr4-549744	3592	chr5-344171	3680	chr5-430652	3816	chr5-546617	4064	chr6-183106	4169	chr6-251438	4408	chr7-191788	4858	chr7-623527	5852	chr8-419380	5931	chr8-484407	5998	chr8-519682	6268	chr9-234607	6353	chr9-285005	6506	chr9-399062	6568	chr10-33320	6997	chr10-362496	7051	chr10-396808	7198	chr10-581760	7792	chr11-366808	7902	chr11-473525	8046
allantoin_r	225	chr1-183865	636	chr2-309476	976	chr2-604281	1029	chr2-650463	1342	chr3-61457	1450	chr3-160807	1613	chr3-258960	1896	chr4-202965	2807	chr4-1090306	3408	chr5-84821	3424	chr5-115452	3975	chr6-98186	4130	chr6-226946	4230	chr7-47196	5172	chr7-911857	5637	chr8-227218	5716	chr8-286244	6094	chr9-97075	6126	chr9-122985	6375	chr9-306340	7161	chr10-556159	7197	chr10-580888	7574	chr11-191606	8110	chr11-628397	8219
allantoin_k	197	chr1-167070	229	chr1-186936	698	chr2-356897	850	chr2-487183	985	chr2-618804	1490	chr3-208489	1544	chr3-225052	2529	chr4-833254	2803	chr4-1085247	3967	chr6-96318	4107	chr6-212097	4129	chr6-226919	4198	chr7-20193	4459	chr7-237697	5172	chr7-911857	5639	chr8-228862	6375	chr9-306340	6492	chr9-393765	6511	chr9-403476	6733	chr10-148026	7174	chr10-570422	7197	chr10-580888	7574	chr11-191606	8189	chr12-50774	9180
caffeine_r	171	chr1-132522	253	chr1-195189	412	chr2-133107	487	chr2-175316	974	chr2-602855	1435	chr3-139189	1544	chr3-225052	1575	chr3-242556	1658	chr3-298056	1846	chr4-163447	2573	chr4-868136	2870	chr4-1157004	3355	chr5-46310	3416	chr5-92345	3466	chr5-222646	4108	chr6-213048	5025	chr7-790307	5849	chr8-417224	5918	chr8-473685	6053	chr9-58574	6742	chr10-151846	7182	chr10-573199	7226	chr10-624069	7489	chr11-100090	7765
caffeine_k	226	chr1-184723	889	chr2-506715	1023	chr2-647549	1180	chr2-742138	1284	chr3-39861	1540	chr3-224491	2600	chr4-916020	2794	chr4-1079566	3122	chr4-1392306	3420	chr5-101716	3426	chr5-119917	3718	chr5-467708	3841	chr6-28039	4455	chr7-229399	5536	chr8-128559	5958	chr8-499459	6063	chr9-79584	6431	chr9-338670	6492	chr9-393765	7352	chr10-724770	7649	chr11-248727	8455	chr12-278823	8748	chr12-578932	8964	chr12-789072	9361
galactose_r	151	chr1-123926	159	chr1-127875	229	chr1-186936	299	chr2-46755	599	chr2-291425	835	chr2-479516	976	chr2-604281	2191	chr4-463889	2496	chr4-795469	3792	chr5-522702	4126	chr6-225457	4185	chr6-262058	4450	chr7-227280	5288	chr7-1008710	5599	chr8-192850	6182	chr9-166355	6190	chr9-171083	6301	chr9-254592	6368	chr9-299757	6585	chr10-42739	6639	chr10-77583	6925	chr10-303151	8096	chr11-615437	8225	chr12-77035	8928
galactose_k	10	chr1-34727	12	chr1-36005	304	chr2-50611	369	chr2-96372	776	chr2-432329	985	chr2-618804	1613	chr3-258960	1970	chr4-272025	2191	chr4-463889	3296	chr4-1511881	3708	chr5-461582	4129	chr6-226919	4182	chr6-257512	4833	chr7-612075	5173	chr7-912431	5403	chr8-33927	5592	chr8-189026	5706	chr8-278206	5897	chr8-459844	6090	chr9-94902	6510	chr9-402884	7124	chr10-520379	7199	chr10-582214	8095	chr11-614450	8238
glycine_r	42	chr1-58539	71	chr1-71782	477	chr2-170593	864	chr2-491320	976	chr2-604281	1169	chr2-737484	1262	chr3-22298	1544	chr3-225052	1809	chr4-131453	2304	chr4-622891	2794	chr4-1079566	3194	chr4-1430249	3309	chr5-16323	3326	chr5-27869	3347	chr5-42354	4022	chr6-131599	4129	chr6-226919	5581	chr8-184323	6128	chr9-124599	6354	chr9-286346	6514	chr9-406129	6585	chr10-42739	6969	chr10-338765	7193	chr10-578943	7373
glycine_k	303	chr2-48887	392	chr2-116947	986	chr2-620541	1158	chr2-735342	1177	chr2-741057	1451	chr3-161337	1490	chr3-208489	1504	chr3-212107	1560	chr3-231037	1601	chr3-253051	1818	chr4-139926	1988	chr4-281853	3697	chr5-456801	3969	chr6-96667	4022	chr6-131599	5172	chr7-911857	5540	chr8-140004	5639	chr8-228862	6069	chr9-83252	6496	chr9-394423	7124	chr10-520379	7574	chr11-191606	7620	chr11-225906	7844	chr11-405007	8114
isoleucine_r	2	chr1-28529	226	chr1-184723	977	chr2-604663	1544	chr3-225052	1603	chr3-253696	1809	chr4-131453	1988	chr4-281853	2792	chr4-1079059	3305	chr5-10660	3579	chr5-335362	3965	chr6-95326	4023	chr6-132667	4450	chr7-227280	4557	chr7-335095	5587	chr8-186699	5673	chr8-251363	6132	chr9-128561	6375	chr9-306340	6515	chr9-406505	7574	chr11-191606	7844	chr11-405007	7912	chr11-479187	9464	chr13-160611	9899	chr13-554457	10462
isoleucine_k	226	chr1-184723	304	chr2-50611	412	chr2-133107	484	chr2-172681	816	chr2-463842	986	chr2-620541	1544	chr3-225052	1603	chr3-253696	2274	chr4-594471	2792	chr4-1079059	3699	chr5-459148	3967	chr6-96318	4106	chr6-211545	4129	chr6-226919	4453	chr7-228646	5231	chr7-959960	5677	chr8-254741	6000	chr8-523570	6496	chr9-394423	6584	chr10-41268	7198	chr10-581760	7532	chr11-151386	7988	chr11-527758	9051	chr12-869349	9167
phleomycin_r	144	chr1-119149	166	chr1-130454	188	chr1-143599	408	chr2-129324	971	chr2-596219	1814	chr4-134782	1895	chr4-202886	2081	chr4-354940	2812	chr4-1093746	3084	chr4-1345315	3436	chr5-152265	4022	chr6-131599	4167	chr6-251033	4584	chr7-357473	4858	chr7-623527	5402	chr8-33844	5599	chr8-192850	5742	chr8-327200	5979	chr8-510910	6196	chr9-176034	6491	chr9-391113	7326	chr10-707913	8349	chr12-197186	8985	chr12-810914	9196
phleomycin_k	228	chr1-185844	424	chr2-140633	823	chr2-469760	986	chr2-620541	1553	chr3-228338	1610	chr3-257755	2793	chr4-1079258	3197	chr4-1431161	3256	chr4-1476515	3696	chr5-455182	3788	chr5-522010	3818	chr5-547419	3967	chr6-96318	4000	chr6-115717	4151	chr6-241102	4583	chr7-356663	4858	chr7-623527	5346	chr7-1057978	5403	chr8-33927	5587	chr8-186699	5685	chr8-262967	5902	chr8-461577	6352	chr9-284095	8883	chr12-712895	8985
rapamycin_r	40	chr1-58079	306	chr2-51528	735	chr2-392544	972	chr2-599573	1028	chr2-650356	1252	chr2-800937	1414	chr3-108677	1831	chr4-152758	1867	chr4-175406	3009	chr4-1289394	3171	chr4-1419672	3324	chr5-27116	3425	chr5-118055	3586	chr5-341139	3800	chr5-527321	4000	chr6-115717	4130	chr6-226946	5439	chr8-53107	5609	chr8-201705	5917	chr8-473098	6457	chr9-371952	6692	chr10-113657	7174	chr10-570422	7632	chr11-232583	7866
rapamycin_k	40	chr1-58079	100	chr1-91021	918	chr2-541344	989	chr2-624837	1487	chr3-206221	1497	chr3-210436	1679	chr4-23657	2696	chr4-1004969	2782	chr4-1063052	3374	chr5-67327	3646	chr5-399151	3730	chr5-474191	3815	chr5-546474	3881	chr6-46302	4677	chr7-435907	5685	chr8-262967	5914	chr8-471289	6343	chr9-278938	6505	chr9-398409	6802	chr10-192229	7174	chr10-570422	7198	chr10-581760	7601	chr11-210103	7902	chr11-473525	8316
1The environment and the trait seperated by an underscore
2The SNP index for the QTL among all mapping SNPs
3The coordinate of the QTL, with the chromosome number and nucleotide position
[truncated: 23 more columns]
